# Supplementary material for: miR-17, miR-19b, miR-20a, and miR-106a are down-regulated in human aging
Source: Aging Cell. 2010 Apr;9(2):291–6. doi: 10.1111/j.1474-9726.2010.00549.x (PMC2848978; doi:10.1111/j.1474-9726.2010.00549.x)
Supplement: Supplementary file 6 [file ace0009-0291-SD6.xls]

## Sheet: HDF
Exiqon Reporter ID (v9.2)	Reporter Name	log2 Fold Change	Fold Change	log2 Average Intensity	p-value	FDR adjusted p-value
28351	mmu-miR-762	2.88556	7.38991	10.4128	4.4316e-20	3.57187e-17
17890	miRPlus_17890	3.25357	9.53721	10.5515	9.02707e-19	3.63791e-16
21472	miRPlus_21472	2.56036	5.89857	9.9839	2.88713e-18	7.75676e-16
27561	miRPlus_27561	2.59432	6.03905	10.3896	9.73619e-17	1.96184e-14
17558	hsa-miR-663	2.78524	6.89354	8.85016	2.20608e-16	3.5562e-14
13511	hsa-miR-210	1.57095	2.971	8.91954	2.22494e-14	2.98883e-12
11130	hsa-miR-498	1.50716	2.84249	9.08348	7.37472e-14	8.49147e-12
17399	mmu-miR-501-3p	1.78065	3.43582	10.0074	1.53037e-13	1.54185e-11
5740	hsa-miR-21	1.03144	2.04406	13.7153	1.92628e-12	1.72509e-10
17836	hsa-miR-30b*	1.07074	2.10051	8.45315	2.74873e-12	2.21548e-10
17423	hsa-miR-584	1.76584	3.40072	9.00663	1.40079e-11	1.0264e-09
13180	hsa-miR-483-3p	1.28696	2.44013	8.67552	2.88761e-11	1.93951e-09
17848	miRPlus_17848	-1.23704	-2.35714	9.15852	5.45976e-11	3.37376e-09
21757	hsa-miR-766	1.77478	3.42187	9.06536	5.86012e-11	3.37376e-09
17885	hsa-miR-886-5p	-1.17147	-2.25241	9.87775	9.70728e-11	5.21604e-09
17321	mmu-miR-689	1.25798	2.3916	8.43407	1.37507e-10	6.92691e-09
27692	hsa-miR-886-3p	-1.22285	-2.33407	10.9839	1.65982e-10	7.86948e-09
17878	hsa-miR-193a-5p	1.09383	2.13441	9.40056	1.53363e-09	6.86727e-08
17413	hsa-miR-565	-1.37536	-2.59433	8.39651	1.32499e-08	5.62076e-07
11124	hsa-miR-492	1.21009	2.31352	8.4596	1.40078e-08	5.64515e-07
17559	mmu-miR-715	0.982524	1.97592	8.118	3.17657e-08	1.2192e-06
17280	hsa-miR-15b	-0.995157	-1.9933	8.81669	3.35988e-08	1.23094e-06
29872	hsa-miR-340	-0.682849	-1.60531	9.38228	1.37534e-07	4.81967e-06
13137	hsa-miR-518e*/519a*/519b-5p/519c-5p/522*/523*	1.11123	2.1603	8.02229	5.75642e-07	1.9332e-05
11023	hsa-miR-222	-0.538587	-1.45255	11.3884	1.96694e-06	6.3414e-05
11065	hsa-miR-335	1.29963	2.46166	7.18837	2.46041e-06	7.62727e-05
27720	hsa-miR-15a	-0.691011	-1.61441	9.37836	4.22486e-06	0.00012612
17512	mmu-miR-711	0.538486	1.45245	10.9039	7.88913e-06	0.000227094
28232	miRPlus_28232	0.736243	1.66583	7.94113	1.43674e-05	0.000399314
4890	hsa-miR-19b	-0.586511	-1.50161	9.24459	1.50345e-05	0.000403926
10967	hsa-miR-16	-0.865765	-1.82231	9.22731	1.63821e-05	0.000425934
11048	hsa-miR-30a	0.577077	1.49182	10.0467	5.00624e-05	0.00126095
17950	hsa-miR-371-5p	0.851285	1.80411	7.77998	6.16363e-05	0.00150542
17894	hsa-miR-501-3p	0.593041	1.50842	8.09426	0.000113777	0.00269718
19580	hsa-let-7i	-0.557341	-1.47155	10.5034	0.000257209	0.00592316
28736	hsa-miR-17	-0.47258	-1.38759	8.33154	0.000473899	0.0106101
11020	hsa-miR-22	0.445462	1.36175	11.9313	0.000672857	0.0146574
11039	hsa-miR-29a	0.44961	1.36567	12.6062	0.00071089	0.0150783
10986	hsa-miR-193a-3p	-0.484411	-1.39901	10.8999	0.000844293	0.0174487
17309	hsa-miR-623	0.722333	1.64985	7.45325	0.000967914	0.0193704
27560	miRPlus_27560	0.665357	1.58596	7.81402	0.00098922	0.0193704
11089	hsa-miR-376a	-0.470524	-1.38561	8.53583	0.00100938	0.0193704
17903	hsa-miR-940	0.465116	1.38043	7.93495	0.00122931	0.022956
28950	hsa-miR-455-3p	-0.475376	-1.39028	7.99818	0.00125318	0.022956
27217	hsa-miR-34a	0.539343	1.45331	10.3333	0.00140593	0.0251817
11125	hsa-miR-493*	-0.501962	-1.41614	8.05958	0.00160851	0.0281838
10964	hsa-miR-155	-0.557905	-1.47213	7.32099	0.00169117	0.0284622
17510	hsa-miR-602	0.978606	1.97056	7.93759	0.00169502	0.0284622
10999	hsa-miR-20a	-0.486615	-1.40115	7.74027	0.0021392	0.0351877
19594	hsa-miR-296-5p	0.526064	1.44	8.02105	0.00276043	0.0439299
11030	hsa-miR-26a	0.396759	1.31655	10.8691	0.00277968	0.0439299

## Sheet: HUVEC
Exiqon Reporter ID (v9.2)	Reporter Name	log2 Fold Change	Fold Change	log2 Average Intensity	p-value	FDR adjusted p-value
11052	hsa-miR-31	0.983425	1.975	10.7762	0.175012	0.998549
27565	hsa-miR-423-5p	0.694829	1.61869	13.2241	4.40716e-08	3.55217e-05
4890	hsa-miR-19b	-0.835044	-1.78391	11.3475	2.92553e-07	0.000117899
28736	hsa-miR-17	-0.786933	-1.7254	11.3587	7.55037e-07	0.000184603
28737	hsa-miR-106a	-0.658251	-1.57817	10.9872	9.41973e-06	0.00129857
19581	hsa-miR-100	0.550527	1.46462	12.0075	9.66681e-06	0.00129857
17521	mmu-miR-714	0.492926	1.4073	10.8371	3.39648e-05	0.0039108
17869	miRPlus_17869	-0.444371	-1.36072	11.8524	5.3008e-05	0.00534056
17583	mmu-miR-720	-0.392502	-1.31267	13.263	0.000185724	0.0156461
17321	mmu-miR-689	0.36803	1.29059	11.3611	0.000201435	0.0156461
19599	mmu-miR-106a	-0.611053	-1.52737	10.11	0.000213533	0.0156461
27898	hsa-miR-768-3p	0.620882	1.53781	11.1381	0.000263614	0.0177061
11078	hsa-miR-365	0.608159	1.52431	10.9389	0.000353073	0.0218906
10967	hsa-miR-16	-0.645222	-1.56398	10.2092	0.000380873	0.0219274
30787	hsa-miR-125b	0.521977	1.43592	11.641	0.000702721	0.0377595
32883	hsa-miR-801	-0.465623	-1.38091	11.0549	0.000938078	0.0472557
17952	miRPlus_17952	-0.333704	-1.26024	12.0958	0.00101854	0.047464
27692	hsa-miR-886-3p	-0.427363	-1.34477	13.1304	0.00109647	0.047464
10999	hsa-miR-20a	-0.539479	-1.45345	10.6444	0.00111888	0.047464

## Sheet: RPTEC
Exiqon Reporter ID (v8.0)	Reporter Name	log2 Fold Change	Fold Change	log2 Average Intensity	p-value	FDR adjusted p-value
10306	hsa-miR-146b	1.96094	3.89316	8.86074	3.80958e-17	1.7105e-14
10986	hsa-miR-193a	-1.01381	-2.01924	11.655	4.72175e-15	1.06003e-12
11030	hsa-miR-26a	0.901791	1.86838	10.8989	9.33524e-14	1.39717e-11
10924	hsa-miR-10a	0.893909	1.8582	11.3925	1.52726e-13	1.71435e-11
10952	hsa-miR-146a	2.09941	4.28534	8.71042	2.85816e-12	2.56663e-10
11062	hsa-miR-33	-0.897487	-1.86282	9.85184	3.45668e-12	2.58675e-10
11050	hsa-miR-30c	0.631592	1.54927	12.1529	4.72269e-12	3.02927e-10
11051	hsa-miR-30d	0.835267	1.78419	9.98359	7.00406e-12	3.93103e-10
11048	hsa-miR-30a-5p	0.708067	1.63361	11.8848	2.87623e-11	1.43492e-09
10952	hsa-miR-146a	2.00558	4.01551	8.56207	3.40133e-11	1.5272e-09
10925	hsa-miR-10b	1.00484	2.00672	11.3579	7.744e-11	3.16096e-09
10997	hsa-miR-19a	-0.790865	-1.73011	9.08987	1.3953e-10	5.22076e-09
13173	hsa-miR-17	-0.903108	-1.87009	9.3989	2.30698e-10	7.96794e-09
11006	hsa-miR-205	-2.21615	-4.6465	9.09572	2.48504e-10	7.96989e-09
10977	hsa-miR-183	-0.55512	-1.46929	11.6437	1.12067e-09	3.35453e-08
11031	hsa-miR-26b	0.761658	1.69544	10.3858	1.96345e-09	5.50993e-08
10968	hsa-miR-17*	-0.586308	-1.5014	8.22923	1.09899e-08	2.90262e-07
10967	hsa-miR-16	-0.665342	-1.58594	10.3587	2.5842e-08	6.44615e-07
10918	hsa-miR-101	0.548893	1.46296	9.72706	1.09079e-07	2.5777e-06
10966	hsa-miR-15b	-0.708102	-1.63365	10.3842	2.47799e-07	5.56309e-06
11260	rno-miR-151*	0.638239	1.55643	9.15137	3.38602e-07	7.23962e-06
11216	mmu-miR-292-5p	-0.392184	-1.31238	13.2131	1.64819e-06	3.3638e-05
11258	rno-miR-140*	0.727251	1.65548	8.72769	2.42961e-06	4.74302e-05
11224	hsa-miR-30e-3p	0.651121	1.57039	9.7879	2.6797e-06	5.01327e-05
11009	hsa-miR-20b	-0.737683	-1.6675	8.18783	4.55435e-06	8.17961e-05
10998	hsa-miR-19b	-0.698338	-1.62263	9.27129	7.95718e-06	0.000137414
11196	hsa-miR-30c_MM2	0.550023	1.46411	11.3351	1.00457e-05	0.000163363
11203	hsa-miR-155_MM1	-0.551589	-1.4657	9.99852	1.01874e-05	0.000163363
11047	hsa-miR-30a-3p	0.504825	1.41895	9.23581	1.19052e-05	0.000184325
5560	hsa-miR-185	-0.390022	-1.31041	12.642	1.23182e-05	0.000184363
11200	mmu-miR-129-3p	0.833435	1.78192	8.22046	1.64822e-05	0.000238726
11004	hsa-miR-203	-0.455043	-1.37082	9.04476	1.87058e-05	0.000262465
10990	hsa-miR-196a	-0.45272	-1.36862	8.51567	2.59254e-05	0.000352743
11183	hsa-miR-99a	0.950635	1.93272	7.7298	2.98334e-05	0.000393977
13131	hsa-miR-518c*	-0.446812	-1.36302	11.4008	3.28372e-05	0.000421254
3320	hsa-let-7a	0.63077	1.54839	13.8605	4.27945e-05	0.000533742
11020	hsa-miR-22	0.505676	1.41979	10.7972	4.49631e-05	0.000545633
11039	hsa-miR-29a	0.469989	1.3851	13.0705	6.30098e-05	0.000744511
10913	hsa-let-7c	0.628853	1.54633	13.4068	8.35301e-05	0.000949232
11182	hsa-miR-98	0.338178	1.26416	11.6331	8.65839e-05	0.000949232
11067	hsa-miR-338	0.423508	1.34119	8.54667	8.66782e-05	0.000949232
10978	hsa-miR-184	-0.370609	-1.2929	11.5541	0.000114561	0.00122471
11186	hsa-let-7a_MM2	0.513114	1.42713	9.72972	0.000156283	0.00163189
11273	rno-miR-352	0.437453	1.35421	10.5537	0.000199202	0.00203277
10938	hsa-miR-133a-133b	0.585642	1.50071	8.71328	0.000204047	0.00203593
11064	hsa-miR-331	0.41328	1.33171	9.59358	0.000228827	0.00219303
11199	hsa-miR-106b_MM2	-0.448385	-1.36451	8.73376	0.00022956	0.00219303
11184	hsa-miR-99b	0.58322	1.49819	8.76232	0.000255406	0.00238911
11245	mmu-miR-433-5p	-0.357486	-1.28119	12.8817	0.00034411	0.00315317
10971	hsa-miR-181a	0.477906	1.39272	8.54117	0.000397409	0.00356873
11072	hsa-miR-34a	0.898063	1.86356	9.32141	0.000447992	0.00394408
10999	hsa-miR-20a	-0.533757	-1.44769	9.0798	0.000536832	0.00460383
11034	hsa-miR-28	0.392598	1.31275	8.71073	0.000543436	0.00460383
11002	hsa-miR-200c	-0.28108	-1.2151	10.9533	0.000938137	0.00778153
11214	mmu-miR-291a-5p	-0.378487	-1.29998	8.86249	0.000953194	0.00778153
13174	hsa-miR-30e-5p	0.420919	1.33878	9.63223	0.000979972	0.00785727
13150	hsa-miR-424_MM1	-0.312989	-1.24228	10.3104	0.00106279	0.00829976
11107	hsa-miR-424	-0.286475	-1.21966	10.2175	0.00107213	0.00829976
10999	hsa-miR-20a	-0.50469	-1.41882	8.99415	0.00111151	0.00845876
13169	mmu-let-7d*	-0.425329	-1.34288	10.7447	0.00114076	0.00853669
4500	hsa-let-7g	0.30638	1.2366	12.2325	0.00128174	0.00943446
10972	hsa-miR-181b	0.302937	1.23365	9.30637	0.00145983	0.010572
10921	hsa-miR-106a	-0.430841	-1.34802	9.01516	0.00172889	0.0122067
13141	hsa-miR-18b	-0.388556	-1.30908	8.59737	0.00173994	0.0122067
10965	hsa-miR-15a	-0.323441	-1.25131	9.48779	0.00184053	0.0127138
10912	hsa-let-7b	0.236633	1.17824	13.3291	0.00186959	0.0127189
10586	hsa-miR-518f*-526a	-0.220704	-1.1653	12.1667	0.00323253	0.0216628
11175	hsa-miR-525	-0.256813	-1.19484	13.1817	0.00417034	0.0275365
10985	hsa-miR-191	0.370997	1.29325	9.01636	0.00427026	0.0277876
11235	mmu-miR-351	-0.280796	-1.21486	13.9292	0.00600334	0.0385071
10935	hsa-miR-130a	0.25578	1.19398	9.84269	0.0062753	0.0396847
11176	hsa-miR-526b	-0.263932	-1.20075	11.3524	0.00647328	0.0403681
10964	hsa-miR-155	-0.308265	-1.23822	10.4196	0.00711448	0.0437589

## Sheet: T Cells (RA)
Exiqon Reporter ID (v9.2)	Reporter Name	log2 Fold Change	Fold Change	log2 Average Intensity	p-value	FDR adjusted p-value
5740	hsa-miR-21	1.19704	2.43601	12.1554	2.08732e-18	1.68238e-15
32789	hsa-miR-92a	-1.44662	-2.79708	9.55325	5.83758e-18	2.35254e-15
28399	hsa-miR-23a	1.07529	2.12088	12.8588	1.6409e-15	4.40855e-13
11027	hsa-miR-23b	0.987739	2.00567	12.2464	4.87378e-14	9.82067e-12
11020	hsa-miR-22	1.16347	2.36434	10.7096	5.21702e-12	7.0082e-10
4890	hsa-miR-19b	-1.03048	-2.0809	12.6232	4.72422e-11	5.43961e-09
11030	hsa-miR-26a	-0.541496	-0.992125	13.6582	8.1518e-11	8.21294e-09
17558	hsa-miR-663	1.43158	2.90756	8.67041	5.88628e-10	5.27149e-08
17890	miRPlus_17890	0.854903	1.83601	10.3285	7.0595e-10	5.68996e-08
11040	hsa-miR-29b	-0.507481	-0.961476	12.2934	8.82398e-09	5.26878e-07
11041	hsa-miR-29c	-0.68595	-1.62987	11.2623	3.54117e-08	1.78387e-06
21472	miRPlus_21472	0.887871	1.86638	10.7656	9.29909e-08	4.40886e-06
17565	hsa-miR-30b	-0.717657	-1.66608	12.3895	1.18913e-07	5.0444e-06
29204	hsa-miR-378	-0.991662	-2.01071	8.62605	2.05085e-07	8.26494e-06
19593	hsa-miR-27a	0.907219	1.87886	11.2763	2.67772e-07	1.02774e-05
19596	hsa-miR-30d	-0.916934	-1.90772	10.8156	3.49858e-07	1.28175e-05
17506	hsa-miR-24	0.715506	1.64859	11.1152	6.68222e-07	2.24411e-05
27565	hsa-miR-423-5p	-0.755793	-1.69408	11.1403	1.45445e-06	4.68915e-05
10306	hsa-miR-146b-5p	-0.850933	-1.80839	11.5716	1.72465e-06	5.34642e-05
11065	hsa-miR-335	-1.50448	-2.91111	9.41686	3.07323e-06	9.17415e-05
17502	hsa-miR-30c	-0.647289	-1.57942	12.0028	4.02687e-06	0.000115916
17718	hsa-miR-92b	-0.731511	-1.67144	8.76221	1.11499e-05	0.000272327
17865	miRPlus_17865	-0.970563	-1.99141	9.6889	1.09176e-05	0.000272327
19602	hsa-let-7g	-0.677316	-1.60059	11.3255	1.70848e-05	0.000395138
31026	hsa-miR-101	-0.668069	-1.17401	12.043	1.71586e-05	0.000395138
11052	hsa-miR-31	-1.12283	-2.19114	9.19138	1.83921e-05	0.000411779
11048	hsa-miR-30a	-0.602459	-1.52453	11.3815	1.97325e-05	0.000418537
10999	hsa-miR-20a	-1.16781	-2.28285	10.4896	2.65336e-05	0.000534652
27533	hsa-miR-320	-1.27709	-2.45531	9.92188	3.9933e-05	0.000785024
28737	hsa-miR-106a	-0.912818	-1.88661	10.3846	0.000311532	0.00583942
11106	hsa-miR-423-3p	-0.620201	-1.54537	9.62593	0.000354868	0.00626269
19594	hsa-miR-296-5p	0.747478	1.7076	9.0316	0.000406797	0.00697614
28736	hsa-miR-17	-0.696919	-1.62771	10.8211	0.000493312	0.00828353
10971	hsa-miR-181a	-0.615181	-1.55126	9.34226	0.00136299	0.0207277
27544	hsa-miR-363*	-0.856967	-1.82935	9.49486	0.00324017	0.044874
11053	hsa-miR-32	1.01527	2.04543	9.2284	0.00347981	0.0467454

## Sheet: MSC
Exiqon Reporter ID (v9.2)	Reporter Name	log2 Fold Change	Fold Change	log2 Average Intensity	p-value	FDR adjusted p-value
11163	hsa-miR-519d	-0.854661	-1.80833	10.8561	1.49065e-10	1.20146e-07
10997	hsa-miR-19a	-0.754633	-1.6872	10.6153	8.09051e-07	0.000326047
4890	hsa-miR-19b	-0.475279	-1.39019	9.64882	9.10831e-05	0.024471
11107	hsa-miR-424	-0.472352	-1.38737	9.5981	0.000333463	0.0526025
19592	hsa-miR-212	-0.427662	-1.34505	10.5638	0.000334956	0.0526025
17748	hsa-let-7a	-0.355645	-1.27956	10.8736	0.000433846	0.0526025
10999	hsa-miR-20a	-0.573756	-1.48839	8.68809	0.000456846	0.0526025
17280	hsa-miR-15b	-0.637085	-1.55518	9.18966	0.000849894	0.0856268
27217	hsa-miR-34a	0.448083	1.36423	9.43045	0.000958939	0.0858784
10987	hsa-miR-193b	-0.365041	-1.28792	9.90629	0.00195168	0.145788
28736	hsa-miR-17	-0.618805	-1.5356	9.03164	0.00200406	0.145788
14293	mmu-miR-546	-0.299516	-1.23073	10.2832	0.00229058	0.145788
10967	hsa-miR-16	-0.445741	-1.36201	9.36128	0.00235143	0.145788
21472	miRPlus_21472	0.295177	1.22704	11.5357	0.00374376	0.215533
11182	hsa-miR-98	-0.374146	-1.29607	8.90262	0.00485957	0.261121
10914	mmu-let-7d	-0.314908	-1.24393	11.6708	0.0051981	0.261854
13150	mmu-miR-322	-0.61831	-1.53508	8.2744	0.00613926	0.291073
11201	miRPlus_11201	-0.403829	-1.32301	9.13757	0.00707862	0.316965
11027	hsa-miR-23b	-0.224311	-1.16822	11.619	0.008123	0.344586

## Sheet: Foreskin
Exiqon Reporter ID (v9.2)	Reporter Name	log2 Fold Change	Fold Change	log2 Average Intensity	p-value	FDR adjusted p-value
11027	hsa-miR-144	2.29327	4.90165	10.8468	7.76253e-29	6.2566e-26
11006	hsa-miR-100	-0.975101	-1.96578	10.6888	3.18523e-19	1.28365e-16
11235	hsa-miR-99a	-0.997434	-1.99645	10.423	1.08243e-18	2.90812e-16
5740	hsa-miR-199b-5p	-1.40321	-2.64489	10.49	7.85231e-18	1.46344e-15
11039	hsa-miR-338-3p	-1.38363	-2.60924	9.67055	9.07843e-18	1.46344e-15
28232	hsa-miR-451	1.07722	2.10997	11.8965	4.416e-16	5.93217e-14
11135	hsa-miR-10a	-1.06564	-2.0931	10.0726	2.28511e-15	2.63114e-13
17832	hsa-miR-519e*	0.91709	1.8883	11.5147	3.91281e-14	3.94215e-12
27554	hsa-miR-335	-1.22281	-2.33402	8.61944	1.73694e-13	1.55552e-11
13175	hsa-miR-492	0.8789	1.83897	12.3799	2.31621e-12	1.86687e-10
11020	hsa-miR-125b	-0.524418	-1.43835	12.8021	1.80255e-11	1.21071e-09
10946	hsa-miR-30d	-0.754291	-1.6868	11.3653	1.68777e-11	1.21071e-09
11130	hsa-miR-26a	-0.463274	-1.37867	13.3062	1.26537e-10	7.84532e-09
14287	hsa-miR-130a	-0.851257	-1.80407	10.1317	1.8148e-10	1.00198e-08
11175	hsa-miR-181a	-0.754872	-1.68748	9.26181	1.98903e-10	1.00198e-08
11040	hsa-miR-30c	-0.817066	-1.76182	11.4956	1.97096e-10	1.00198e-08
21757	hsa-miR-326	-0.573627	-1.48826	11.6198	2.81435e-10	1.33433e-08
13180	miRPlus_17925	0.911666	1.88122	10.0876	4.12398e-10	1.84663e-08
19593	miRPlus_17952	1.33741	2.52697	12.3069	4.60894e-10	1.95516e-08
4890	mmu-miR-199b*	-0.517174	-1.43115	11.1889	7.24133e-10	2.91826e-08
19594	mmu-miR-711	0.740606	1.67088	13.7897	8.07259e-10	3.09834e-08
11048	hsa-miR-583	1.03861	2.05425	10.8589	1.09888e-09	4.02589e-08
11030	mmu-miR-351	0.976016	1.96703	12.863	2.34331e-09	8.21176e-08
31026	mmu-miR-714	1.1741	2.25653	11.7626	2.51831e-09	8.45733e-08
13137	hsa-miR-28-5p	-0.691365	-1.61481	8.83588	3.28651e-09	1.05957e-07
17915	miRPlus_17945	-0.586727	-1.50184	9.08951	4.27661e-09	1.32575e-07
11229	miRPlus_17848	-0.972466	-1.96219	10.0138	9.11656e-09	2.72146e-07
4610	hsa-miR-565	-0.933086	-1.90936	9.66477	9.85815e-09	2.83774e-07
10934	hsa-miR-184	0.605331	1.52133	10.6505	1.152e-08	3.09504e-07
17510	hsa-miR-886-3p	-1.0787	-2.11213	10.7893	1.14287e-08	3.09504e-07
11246	hsa-let-7d	-0.430281	-1.3475	12.4414	1.21151e-08	3.14993e-07
27566	hsa-let-7g	-0.575654	-1.49035	10.0933	1.40053e-08	3.5276e-07
30317	hsa-miR-183*	0.868134	1.8253	11.0194	2.72594e-08	6.65789e-07
28431	mmu-miR-300	0.738733	1.66871	9.76795	3.07041e-08	7.27868e-07
	hsa-miR-489	-0.509659	-1.42371	10.0811	5.76433e-08	1.32744e-06
	hsa-miR-152	-0.623895	-1.54103	9.0115	9.86969e-08	2.20971e-06
	hsa-miR-658	0.72818	1.65655	10.9583	1.16592e-07	2.5398e-06
	hsa-miR-374b	-0.687955	-1.611	9.54692	1.2625e-07	2.67783e-06
	hsa-miR-584	0.494592	1.40892	9.80212	1.40882e-07	2.91156e-06
	hsa-miR-191	-0.697983	-1.62223	10.1511	1.58567e-07	3.19513e-06
	hsa-miR-30e	-0.58104	-1.49593	11.2635	2.58463e-07	5.081e-06
	hsa-miR-30b*	0.673789	1.59526	12.2512	4.19553e-07	8.05143e-06
	hsa-miR-199a-3p/199b-3p	-0.733554	-1.66273	11.4178	4.73291e-07	8.87146e-06
	hsa-miR-376a	-0.542012	-1.456	8.92794	5.22712e-07	9.36235e-06
	miRPlus_28575	0.610178	1.52645	9.91196	5.1393e-07	9.36235e-06
	hsa-miR-200c	-0.633943	-1.5518	11.6748	5.81237e-07	9.96759e-06
	hsa-miR-30b	-0.811096	-1.75454	11.2742	5.69087e-07	9.96759e-06
	hsa-miR-525-5p	1.01775	2.02476	12.2583	6.25913e-07	1.05101e-05
	hsa-let-7f	-0.609598	-1.52583	11.5052	7.92665e-07	1.29058e-05
	hsa-miR-486-5p	0.786506	1.72489	8.51817	8.00607e-07	1.29058e-05
	hsa-miR-602	0.47551	1.39041	11.593	9.39297e-07	1.48446e-05
	hsa-miR-96*	0.699952	1.62445	9.8783	9.81504e-07	1.52133e-05
	hsa-miR-642	-0.464549	-1.37989	10.0153	1.04942e-06	1.5959e-05
	hsa-miR-199a-5p	-0.443324	-1.35973	11.2937	1.30415e-06	1.91117e-05
	hsa-miR-342-3p	-0.656115	-1.57583	8.91013	1.28116e-06	1.91117e-05
	miRPlus_27564	0.99836	1.99773	10.7971	1.39732e-06	2.01114e-05
	mmu-miR-374	-0.61413	-1.53064	10.4255	1.4559e-06	2.05869e-05
	hsa-miR-148b	-0.552386	-1.46651	9.60489	1.57901e-06	2.19428e-05
	hsa-miR-199a-3p/199b-3p	-0.736827	-1.66651	11.3562	1.61054e-06	2.20016e-05
	hsa-let-7a	-0.656763	-1.57654	13.1065	1.69834e-06	2.28143e-05
	hsa-miR-196a	-0.748977	-1.6806	8.43558	1.78805e-06	2.36257e-05
	hsa-miR-30e*	-0.755412	-1.68811	8.70197	1.83284e-06	2.38269e-05
	hsa-miR-483-5p	0.942287	1.92157	11.1681	1.89332e-06	2.41215e-05
	hsa-miR-99b	-0.420444	-1.33834	10.6276	1.91536e-06	2.41215e-05
	hsa-miR-765	1.11898	2.17193	12.5234	2.55419e-06	3.16719e-05
	hsa-miR-10b	-0.777035	-1.71361	9.12271	2.70404e-06	3.30221e-05
	hsa-miR-214	-0.455902	-1.37164	10.1254	3.56609e-06	4.28995e-05
	hsa-miR-29a	0.382992	1.30404	13.1149	5.33007e-06	6.22614e-05
	hsa-miR-381	0.590232	1.50549	10.9696	5.2635e-06	6.22614e-05
	hsa-miR-374a	-0.646928	-1.56583	9.54293	6.12751e-06	7.05539e-05
	hsa-miR-675	0.756867	1.68982	8.62681	7.05999e-06	8.01458e-05
	hsa-miR-149	-0.61364	-1.53012	8.00531	8.02506e-06	8.98361e-05
	hsa-miR-126*	-0.561822	-1.47613	9.97938	8.20834e-06	9.06291e-05
	hsa-miR-424	-0.718377	-1.64533	8.64019	9.59888e-06	0.00010455
	mmu-miR-322	-0.755157	-1.68782	8.65086	9.80951e-06	0.00010542
	hsa-miR-107	-0.507622	-1.4217	10.4412	1.05084e-05	0.000111444
	hsa-miR-518d-5p/518f*/520c-5p/526a	0.500092	1.4143	9.95173	1.13088e-05	0.000118375
	mmu-miR-291b-5p	0.514647	1.42864	10.4603	1.3012e-05	0.000134458
	hsa-miR-526b	0.587044	1.50217	9.47462	1.33925e-05	0.000136638
	mmu-miR-320	0.46072	1.37623	11.7843	1.43737e-05	0.000143027
	mmu-miR-710	0.752322	1.6845	9.31529	1.4299e-05	0.000143027
	hsa-let-7i	-0.29913	-1.2304	12.0706	2.12549e-05	0.00020892
	hsa-miR-101	-0.506421	-1.42052	12.0404	2.20677e-05	0.000214296
	hsa-miR-512-5p	0.33395	1.26046	10.9595	2.38455e-05	0.000228804
	mmu-let-7a	-0.666272	-1.58697	13.0208	2.76345e-05	0.00026204
	hsa-miR-151-5p	-0.449454	-1.36552	8.85408	2.80528e-05	0.000262914
	hsa-miR-671-5p	0.545361	1.45939	11.4438	2.85094e-05	0.000264122
	hsa-miR-126	-0.5795	-1.49433	12.0392	2.89214e-05	0.000264894
	hsa-miR-361-5p	-0.413092	-1.33154	9.66085	3.12029e-05	0.000282579
	mmu-miR-330*	0.40776	1.32662	9.94923	3.21878e-05	0.00028826
	hsa-miR-154*	0.746016	1.67715	9.75925	3.37654e-05	0.000299065
	hsa-miR-518c*	0.637359	1.55548	10.8706	3.91583e-05	0.000343061
	hsa-miR-198	0.801179	1.74252	10.8555	4.4806e-05	0.000388319
	hsa-miR-518a-5p/527	0.470417	1.38551	11.3298	4.7985e-05	0.000411446
	hsa-miR-15b	-0.477139	-1.39198	10.4048	4.86614e-05	0.000412854
	hsa-miR-423-3p	0.419711	1.33766	11.4812	5.27437e-05	0.000442827
	mmu-miR-666-5p	0.529063	1.44299	9.68816	5.95141e-05	0.000494519
	hsa-miR-432*	0.455466	1.37123	9.0464	7.07571e-05	0.000581941
	hsa-miR-494	0.321628	1.24974	13.078	9.1438e-05	0.000736742
	hsa-miR-543	0.492244	1.40663	8.89475	9.23212e-05	0.000736742
	hsa-miR-98	-0.302401	-1.2332	12.2728	9.09278e-05	0.000736742
	hsa-miR-19a	-0.407494	-1.32638	12.9502	9.49773e-05	0.000750507
	hsa-miR-210	-0.355546	-1.27947	11.5234	9.78917e-05	0.000758661
	miRPlus_17921	0.533313	1.44725	10.4014	9.6963e-05	0.000758661
	miRPlus_17930	0.316675	1.24546	11.471	0.000122259	0.000938483
	hsa-miR-744	-0.491247	-1.40566	7.9141	0.00012988	0.000987578
	hsa-miR-768-5p	-0.664325	-1.58483	9.61943	0.00013325	0.00100374
	hsa-miR-320	-0.426689	-1.34415	10.5596	0.000139768	0.00104308
	hsa-miR-203	-0.443949	-1.36032	12.7482	0.000167071	0.00123541
	hsa-miR-376b	-0.454427	-1.37024	8.38941	0.000168799	0.00123684
	hsa-miR-200b	-0.391378	-1.31165	11.7185	0.000176348	0.00128051
	mmu-miR-690	-0.475761	-1.39065	9.71638	0.000182372	0.00131243
	miRPlus_17957	-0.584048	-1.49905	8.76758	0.000192851	0.00137555
	hsa-miR-125a-5p	-0.283857	-1.21745	11.9643	0.000208714	0.00147565
	hsa-miR-221	-0.445548	-1.36183	11.1802	0.000237447	0.00166419
	hsa-miR-371-5p	0.381677	1.30286	11.0982	0.000272074	0.00189045
	hsa-miR-185	0.587097	1.50222	11.3543	0.000286071	0.00197071
	hsa-miR-127-3p	-0.5195	-1.43346	9.53968	0.000299022	0.00204248
	mmu-let-7d	-0.378141	-1.29967	13.0157	0.000304211	0.00206045
	mmu-miR-720	0.285427	1.21877	11.093	0.000307849	0.00206772
	mmu-miR-691	0.42802	1.34539	10.4933	0.000322824	0.00215038
	hsa-miR-212	-0.379723	-1.30109	14.1925	0.000398407	0.0026107
	hsa-miR-518e*/519a*/519b-5p/519c-5p/522*/523*	0.535963	1.44991	11.0627	0.000398253	0.0026107
	hsa-miR-146b-5p	-0.417353	-1.33548	10.2489	0.000415199	0.00269879
	hsa-miR-425*	0.463052	1.37845	8.6243	0.000459706	0.00296418
	mmu-miR-708	-0.475519	-1.39042	8.18644	0.000468196	0.00299497
	mmu-miR-709	0.44375	1.36014	10.7919	0.000476283	0.00302271
	hsa-miR-328	-0.330879	-1.25778	8.81908	0.000489758	0.00308395
	hsa-miR-196b	-0.4845	-1.3991	8.1902	0.000504997	0.00315525
	mmu-miR-380-3p	0.584429	1.49945	9.09403	0.000517186	0.00320655
	miRPlus_17865	-0.357178	-1.28092	10.4786	0.000555013	0.00341481
	hsa-miR-369-3p	0.918719	1.89044	12.1786	0.000595425	0.00361524
	hsa-miR-886-5p	-0.386494	-1.30721	9.12623	0.000596559	0.00361524
	hsa-miR-21	0.41703	1.33518	13.7657	0.000640346	0.00385163
	hsa-miR-205	-0.36549	-1.28832	13.849	0.000703488	0.00420008
	hsa-miR-186	-0.440488	-1.35706	8.64602	0.000763717	0.00452615
	hsa-miR-365	-0.364708	-1.28762	10.4007	0.000823613	0.00484549
	mmu-miR-667	-0.304551	-1.23503	11.6974	0.000847554	0.00495021
	mmu-miR-429	-0.418286	-1.33634	8.46282	0.000883833	0.00512496
	hsa-miR-222	-0.316889	-1.24564	11.2303	0.000915765	0.00527219
	mmu-miR-718	0.392704	1.31285	8.89323	0.000949393	0.00542703
	hsa-miR-15a	-0.357442	-1.28115	11.1304	0.00097279	0.00550471
	hsa-miR-557	0.40428	1.32343	11.8131	0.000976642	0.00550471
	hsa-miR-625	0.421037	1.33889	8.62908	0.00106211	0.00594489
	mmu-miR-434-3p	0.50735	1.42144	9.2606	0.00113328	0.00629946
	hsa-miR-31	0.722975	1.65058	7.80097	0.0011847	0.00654021
	hsa-miR-429	-0.41094	-1.32955	8.74018	0.00122721	0.00672876
	hsa-miR-604	0.471429	1.38648	8.7796	0.00123877	0.00674625
	hsa-miR-490-3p	0.406059	1.32506	8.42106	0.00130848	0.0070781
	hsa-miR-92b	-0.356321	-1.28016	9.18619	0.00139612	0.00750182
	mmu-miR-298	0.748674	1.68025	10.2672	0.00148178	0.00790937
	hsa-miR-151-3p	-0.373383	-1.29539	8.76002	0.00150658	0.00798886
	hsa-miR-20a	-0.453059	-1.36894	10.4698	0.0015708	0.00827493
	hsa-miR-218	-0.685999	-1.60882	7.73034	0.00166168	0.00869684
	miRPlus_17833	-0.369468	-1.29188	8.99581	0.00183357	0.00953458
	hsa-miR-498	0.40566	1.32469	12.6033	0.00185813	0.00960035
	hsa-miR-302c*	0.266982	1.20329	10.8729	0.00193669	0.00994248
	hsa-miR-572	-0.32998	-1.257	9.50407	0.0019746	0.010073
	hsa-let-7a*	-0.406257	-1.32524	8.23745	0.00210264	0.0106587
	hsa-miR-22	-0.340801	-1.26646	12.1204	0.00218106	0.0109871
	miRPlus_17890	0.300637	1.23169	12.4249	0.00223999	0.0111752
	mmu-miR-106a	-0.349959	-1.27452	10.1229	0.00224613	0.0111752
	hsa-miR-17	-0.475108	-1.39002	10.7022	0.00255435	0.0126307
	hsa-miR-20b	-0.455884	-1.37162	8.8896	0.00258418	0.0127003
	hsa-miR-516b	0.45102	1.36701	10.7464	0.00261398	0.0127689
	miRPlus_28232	-0.289498	-1.22221	11.1919	0.00263809	0.012809
	mmu-miR-298	0.691377	1.61482	10.2622	0.00282403	0.0136298
	hsa-miR-768-3p	-0.217386	-1.16263	12.1207	0.00285256	0.0136855
	hsa-miR-379	-0.420404	-1.3383	8.9072	0.00287012	0.0136883
	hsa-miR-801	0.36269	1.28582	10.3456	0.00296832	0.0140733
	miRPlus_30317	-0.441836	-1.35833	8.38652	0.00372825	0.0175729
	hsa-miR-24	-0.191833	-1.14221	13.1103	0.00392402	0.0183881
	hsa-miR-27b	-0.236747	-1.17833	13.2111	0.0039809	0.0185469
	miRPlus_21472	0.30357	1.23419	13.4386	0.00419675	0.0194401
	hsa-miR-566	0.326192	1.2537	8.62015	0.00451556	0.0207974
	hsa-let-7b	-0.192718	-1.14292	12.7618	0.00496106	0.0227194
	hsa-miR-103	-0.262907	-1.19989	10.5297	0.00514483	0.0234279
	mmu-miR-693-5p	-0.42102	-1.33887	8.38707	0.00529431	0.0239731
	hsa-miR-376c	-0.409347	-1.32808	8.23258	0.00536565	0.0241604
	hsa-miR-142-5p	0.419165	1.33715	9.37819	0.00572599	0.0256397
	hsa-miR-146a	-0.315755	-1.24466	9.57699	0.0063012	0.0280595
	hsa-miR-663	0.336758	1.26292	10.0015	0.00641643	0.0284156
	hsa-miR-193b	-0.326363	-1.25385	9.71593	0.00649383	0.0286012
	mmu-miR-712	0.287318	1.22037	8.30207	0.00679101	0.0297476
	mmu-miR-669a	-0.282584	-1.21637	8.7999	0.00760882	0.0331498
	hsa-miR-181b	-0.344967	-1.27012	7.97048	0.00906542	0.0392835
	mmu-miR-34b-5p	0.491304	1.40571	7.45816	0.00919651	0.0396385
	mmu-miR-712*	0.50152	1.4157	7.91038	0.00998201	0.0427952
	hsa-miR-106a	-0.354993	-1.27898	10.6472	0.0106334	0.0453465
	hsa-miR-141	-0.326966	-1.25437	11.6043	0.0116212	0.0492983

## Sheet: T Cells (CA)
Exiqon Reporter ID (v9.2)	Reporter Name	log2 Fold Change	Fold Change	log2 Average Intensity	p-value	FDR adjusted p-value
5740	hsa-miR-21	-2.60818	-6.09733	12.1554	2.5432e-32	2.04982e-29
4890	hsa-miR-19b	-1.45569	-2.74288	12.6232	3.5422e-25	1.4275e-22
28399	hsa-miR-23a	1.24607	2.37194	12.8588	1.54265e-22	4.14458e-20
27898	hsa-miR-768-3p	0.862921	1.81872	14.583	3.29368e-20	6.63677e-18
11163	hsa-miR-519d	-1.38022	-2.60307	11.3925	1.32927e-19	2.14278e-17
28736	hsa-miR-17	-1.43828	-2.70997	10.8211	3.45251e-19	4.63787e-17
11040	hsa-miR-29b	-1.22601	-2.3392	12.2934	2.3902e-18	2.75215e-16
29871	hsa-miR-768-5p	0.817018	1.76176	13.0863	2.1786e-17	2.19494e-15
27720	hsa-miR-15a	-2.18539	-4.5485	10.2422	1.30485e-15	1.16856e-13
21753	hsa-miR-668	1.81294	3.51358	13.7405	7.03543e-14	5.67056e-12
13174	hsa-miR-30e	-1.93395	-3.821	10.9098	8.8873e-14	6.51197e-12
14285	hsa-miR-487b	-1.27162	-2.41432	9.79583	2.0038e-13	1.34589e-11
19592	hsa-miR-212	-1.55849	-2.94545	10.7346	4.32999e-13	2.68459e-11
19593	hsa-miR-27a	-0.935625	-1.91272	11.2763	2.39369e-12	1.37808e-10
17752	hsa-let-7f	-1.53823	-2.90438	9.55468	4.15395e-12	2.09255e-10
32884	hsa-miR-342-3p	0.655369	1.57502	12.6708	5.62645e-12	2.6676e-10
19580	hsa-let-7i	-0.911979	-1.88162	10.855	6.80564e-12	3.04741e-10
11175	hsa-miR-525-5p	-1.37262	-2.5894	9.01366	1.30441e-11	5.53344e-10
10997	hsa-miR-19a	-0.971599	-1.96101	11.8921	3.52702e-11	1.42139e-09
17927	hsa-miR-491-3p	-0.886962	-1.84928	10.1463	1.40889e-09	4.93725e-08
11027	hsa-miR-23b	0.409213	1.32796	12.2464	3.02956e-08	8.7208e-07
11041	hsa-miR-29c	-0.505189	-1.41931	11.2623	1.71994e-07	4.47184e-06
29872	hsa-miR-340	-0.906178	-1.87407	9.50954	1.68556e-07	4.47184e-06
10928	hsa-miR-125a-5p	-0.948152	-1.9294	9.60241	2.96592e-07	7.03098e-06
11065	hsa-miR-335	-1.2493	-2.37726	9.41686	5.33643e-07	1.20005e-05
31809	hsa-miR-590-5p	-1.17799	-2.26261	8.86906	5.51979e-07	1.20242e-05
11009	hsa-miR-20b	-1.09822	-2.1409	9.21988	5.93341e-07	1.25851e-05
10306	hsa-miR-146b-5p	0.672208	1.59351	11.5716	9.26223e-07	1.86634e-05
13175	hsa-miR-27b	-0.550697	-1.46479	10.8976	2.26311e-06	4.44895e-05
11130	hsa-miR-498	-0.507956	-1.42203	9.62964	3.62868e-06	6.80166e-05
19582	hsa-miR-106b	-0.747117	-1.67844	10.3677	7.78894e-06	0.000142679
11182	hsa-miR-98	-0.83051	-1.77831	9.02742	8.9002e-06	0.000159413
19004	hsa-let-7c	0.418347	1.3364	10.8895	1.05742e-05	0.000185278
32883	hsa-miR-801	-0.457257	-1.37293	10.1623	2.2107e-05	0.000379112
17280	hsa-miR-15b	-0.502451	-1.41662	11.2812	2.42552e-05	0.000407286
13141	hsa-miR-18b	-0.721013	-1.64834	9.2978	2.89857e-05	0.000458088
11007	hsa-miR-206	-0.927512	-1.90199	8.69487	2.89676e-05	0.000458088
31026	hsa-miR-101	-0.986471	-1.98133	12.043	3.73947e-05	0.000579618
10964	hsa-miR-155	-0.730423	-1.65913	9.88629	6.89096e-05	0.00104795
17869	miRPlus_17869	-0.449815	-1.36586	10.0585	8.87613e-05	0.00132484
11022	hsa-miR-221	-0.701747	-1.62647	9.65428	0.000111287	0.00160174
18739	hsa-miR-186	-0.804144	-1.74611	9.43261	0.000153742	0.00216392
14287	hsa-miR-494	-0.789599	-1.72859	8.96431	0.00020439	0.00279218
10952	hsa-miR-146a	-0.475692	-1.39059	10.3766	0.000511575	0.00665047
11015	hsa-miR-215	-0.471099	-1.38617	8.70294	0.000578241	0.00739781
11053	hsa-miR-32	-0.750561	-1.68245	9.2284	0.00113373	0.0142779
28737	hsa-miR-106a	-0.409803	-1.3285	10.3846	0.00149857	0.0185441
11048	hsa-miR-30a	-0.301527	-1.23245	11.3815	0.00270771	0.0311773
4700	hsa-miR-140-5p	-0.57418	-1.48883	9.42609	0.00413474	0.046938
